# Supplementary material for: Metabolomes and Lipidomes of the Infective Stages of the Gastrointestinal nematodes, Nippostrongylus brasiliensis and Trichuris muris
Source: Metabolites. 2020 Nov 6;10(11):446. doi: 10.3390/metabo10110446 (PMC7694664; doi:10.3390/metabo10110446)
Supplement: Supplementary file 1 [file metabolites-10-00446-s001.zip]

Archive with 5 entries (4 files):
- Supplementary Tables/
- Supplementary Tables/.DS_Store
- Supplementary Tables/Table S1.xlsx
- Supplementary Tables/Table S2.xlsx
- Supplementary Tables/Table S3.xlsx
