# Supplementary material for: Metabolomes and Lipidomes of the Infective Stages of the Gastrointestinal nematodes, Nippostrongylus brasiliensis and Trichuris muris
Source: Metabolites. 2020 Nov 6;10(11):446. doi: 10.3390/metabo10110446 (PMC7694664; doi:10.3390/metabo10110446)
Supplement: Supplementary file 1 [file metabolites-10-00446-s001.zip › Supplementary Tables/Table S1.xlsx]

## Sheet: Table S1
Table S1: Total putative polar metabolites identified in the infective stages of Nippostrongylus brasiliensis and Trichuris muris
S.N	Putative polar metabolites	Mass (m/z)	Retention time (min)	Chemical Formula	Metabolic pathways (MAP)	Average peak area (mz/rt)
						NB_SE	NB_ESP	TM_SE
1	(2S)-2-Isopropyl-3-oxosuccinate	174.053	8.99598	C7H10O5	Amino Acid Metabolism	0	1.0499e+06	0
2	(R)-2-Ethylmalate	162.053	15.2306	C6H10O5	Carbohydrate Metabolism	776572	0	29340
3	(R)-2-Hydroxyglutarate	148.037	15.2428	C5H8O5	Amino Acid Metabolism	6.19306e+06	0	39752.1
4	(R)-2,3-Dihydroxy-3-methylbutanoate	134.058	8.4405	C5H10O4	Amino Acid Metabolism	216028	0	31103.4
5	(R)-2,3-Dihydroxy-3-methylpentanoate	148.074	14.7247	C6H12O4	Amino Acid Metabolism	7116557	0	10553.5
6	(R)-3-Hydroxy-3-methyl-2-oxopentanoate	146.058	7.80692	C6H10O4	Amino Acid Metabolism	86902	0	30102.7
7	(R)-Lactate	90.0318	15.4596	C3H6O3	Carbohydrate Metabolism	369233	0	18176.1
8	(S)-2-Aceto-2-hydroxybutanoate	146.058	14.0818	C6H10O4	Amino Acid Metabolism	200144	0	35607.6
9	(S)-2-Acetolactate	132.042	14.4664	C5H8O4	Amino Acid Metabolism	143993	0	36571.8
10	(S)-Lactate	90.0317	9.35839	C3H6O3	Carbohydrate Metabolism	1.43495e+07	0	501560
11	(S)-Malate	134.022	16.5527	C4H6O5	Carbohydrate Metabolism	5.1345e+07	0	114344
12	[FA trihydroxy(4:0)] 2,3,4-trihydroxy-butanoic acid	136.037	12.3671	C4H8O5	Carbohydrate Metabolism	2.97001e+06	0	48464.5
13	1-O-Methyl-myo-inositol	194.079	10.0858	C7H14O6	Carbohydrate Metabolism	180634	0	13127.4
14	2-Dehydro-3-deoxy-L-rhamnonate	162.053	15.6257	C6H10O5	Carbohydrate Metabolism	428000	0	16305.1
15	2-Deoxy-D-ribose 5-phosphate	214.024	9.86757	C5H11O7P	Carbohydrate Metabolism	0	1.72231e+06	0
16	2-Hydroxy-2,4-pentadienoate	114.032	14.6418	C5H6O3	Amino Acid Metabolism	299416	0	12264.6
17	2-Isopropylmaleate	158.058	10.7358	C7H10O4	Amino Acid Metabolism	0	1.31206e+06	0
18	2-Methylcitrate	206.043	18.0954	C7H10O7	Carbohydrate Metabolism	0	648103	0
19	2-Oxoadipate	160.037	15.6111	C6H8O5	Amino Acid Metabolism	0	173847	0
20	2-Oxoglutaramate	145.038	10.7554	C5H7NO4	Amino Acid Metabolism	0	115145	0
21	2-Oxoglutarate	146.022	15.7749	C5H6O5	Carbohydrate Metabolism	249067	0	25686.1
22	2-Oxosuccinamate	131.022	8.6835	C4H5NO4	Amino Acid Metabolism	117410	0	1803.33
23	2,3-Dihydro-2,3-dihydroxybenzoate	156.042	10.5966	C7H8O4	Biosynthesis of Polyketides and Nonribosomal Peptides	0	1.15581e+06	0
24	2,3-Dimethylmaleate	144.042	13.0485	C6H8O4	Metabolism of Cofactors and Vitamins	130795	0	68660.2
25	2,5-Dihydroxybenzoate	154.027	8.30765	C7H6O4	Amino Acid Metabolism	0	1.37762e+06	0
26	2,5-Dioxopentanoate	130.027	11.9719	C5H6O4	Carbohydrate Metabolism	0	1.20126e+06	0
27	3-(4-Hydroxyphenyl)pyruvate	180.042	8.10724	C9H8O4	Amino Acid Metabolism	0	4.15914e+06	0
28	3-Ethylmalate	162.053	14.0737	C6H10O5	Carbohydrate Metabolism	3.43921e+06	0	26395
29	3-Hydroxy-N6,N6,N6-trimethyl-L-lysine	204.147	20.7897	C9H20N2O3	Amino Acid Metabolism	0	88741.4	0
30	3-Hydroxykynurenamine	180.09	9.98669	C9H12N2O2	Amino Acid Metabolism	0	608654	0
31	3-Methyl-2-oxobutanoic acid	116.047	7.79866	C5H8O3	Amino Acid Metabolism	272765	0	256116
32	3-Propylmalate	176.069	11.834	C7H12O5	Carbohydrate Metabolism	243791	6.43463e+06	6173.09
33	3-Ureidoisobutyrate	146.069	7.33499	C5H10N2O3	Nucleotide Metabolism	717371	0	31962.7
34	3,4-Dihydroxy-L-phenylalanine	197.069	7.46191	C9H11NO4	Amino Acid Metabolism	626162	0	0
35	3,4-Dihydroxyphenylacetaldehyde	152.047	9.46281	C8H8O3	Amino Acid Metabolism	185652	0	11685.5
36	3',5'-Cyclic AMP	329.053	8.72355	C10H12N5O6P	Nucleotide Metabolism	281873	0	47649.6
37	4-(2-Aminophenyl)-2,4-dioxobutanoate	207.054	6.96297	C10H9NO4	Amino Acid Metabolism	1.94703e+06	0	182428
38	4-Coumarate	164.047	12.629	C9H8O3	Amino Acid Metabolism	0	90689.7	0
39	4-Hydroxybenzoate	138.032	10.3757	C7H6O3	Metabolism of Cofactors and Vitamins	1.56693e+06	1.0192e+06	13463
40	4-Hydroxybutanoic acid	104.047	9.08558	C4H8O3	Carbohydrate Metabolism	0	1.22523e+06	0
41	4-Hydroxyphenylacetaldehyde	136.053	5.09625	C8H8O2	Amino Acid Metabolism	0	104123	0
42	4-Hydroxyphenylacetate	152.047	6.93198	C8H8O3	Amino Acid Metabolism	189637	0	105496
43	4-Imidazolone-5-propanoate	156.054	7.17141	C6H8N2O3	Amino Acid Metabolism	0	556703	0
44	4-Oxoproline	129.043	15.2543	C5H7NO3	Amino Acid Metabolism	0	1.43183e+07	0
45	4-Trimethylammoniobutanoate	145.11	12.26	C7H15NO2	Amino Acid Metabolism	217954	0	1886.3
46	5-Acetamidopentanoate	159.09	6.93346	C7H13NO3	Amino Acid Metabolism	149209	113018	140951
47	5-Aminolevulinate	131.058	13.7448	C5H9NO3	Amino Acid Metabolism	8.23189e+06	0	31249.4
48	5-Aminopentanamide	116.095	21.2886	C5H12N2O	Amino Acid Metabolism	175653	0	3900.82
49	5-Oxoproline	129.043	9.82572	C5H7NO3	Amino Acid Metabolism	2.36928e+06	0	392345
50	5,6-Dihydrothymine	128.059	8.55508	C5H8N2O2	Nucleotide Metabolism	121290	452273	11647.9
51	6-endo-Hydroxycineole	170.131	3.78619	C10H18O2	Biosynthesis of Secondary Metabolites	488291	0	154158
52	6-Pyruvoyltetrahydropterin	237.086	10.8695	C9H11N5O3	Metabolism of Cofactors and Vitamins	0	158874	0
53	7-Methyladenine	149.07	10.8542	C6H7N5	Nucleotide Metabolism	7116557	1.33566e+06	10553.5
54	7-oxoheptanoate	144.079	4.75248	C7H12O3	Metabolism of Cofactors and Vitamins	391320	0	344658
55	8-Amino-7-oxononanoate	187.121	4.70496	C9H17NO3	Metabolism of Cofactors and Vitamins	79779.1	0	80562.4
56	Adenine	135.055	8.32927	C5H5N5	Nucleotide Metabolism	1.03161e+08	309024	89248.7
57	Adenosine	267.097	8.23837	C10H13N5O4	Nucleotide Metabolism	3.27057e+08	0	302063
58	Ala-Asn	203.091	15.0619	C7H13N3O4	Peptide(di-)	0	57006.7	0
59	Allysine	145.074	7.57149	C6H11NO3	Amino Acid Metabolism	0	50484.6	0
60	alpha-N-Phenylacetyl-L-glutamine	264.111	4.86364	C13H16N2O4	Amino Acid Metabolism	0	1.96541e+06	0
61	AMP	347.063	13.0334	C10H14N5O7P	Nucleotide Metabolism	9.48557e+06	0	36614.7
62	Ascorbate	176.032	15.7526	C6H8O6	Carbohydrate Metabolism	0	1.52415e+06	0
63	Asn-Lys-Gly-Gly	374.191	16.9303	C14H26N6O6	Peptide(tetra-)	0	217627	0
64	Azelaic acid	188.105	10.7133	C9H16O4	Xenobiotics Drugs etc	131028	874645	108845
65	beta-Alanyl-L-arginine	245.149	15.8448	C9H19N5O3	Amino Acid Metabolism	0	153837	0
66	Betaine	117.079	10.3978	C5H11NO2	Amino Acid Metabolism	261777360	0	453785
67	Butanoic acid	88.0526	4.74911	C4H8O2	Carbohydrate Metabolism	203800	0	23387.5
68	Choline	103.1	20.721	C5H13NO	Amino Acid Metabolism	8.24188e+07	0	114652
69	cis-Aconitate	174.017	19.7722	C6H6O6	Carbohydrate Metabolism	107210	0	39360.9
70	Cystathionine	222.067	16.7929	C7H14N2O4S	Energy Metabolism	0	376890	0
71	D-Arabinonate	166.048	13.099	C5H10O6	Carbohydrate Metabolism	518544	0	44599.6
72	D-Arabitol	152.069	12.4133	C5H12O5	Carbohydrate Metabolism	1.09271e+06	585857	5395.96
73	D-Aspartate	133.038	14.5712	C4H7NO4	Amino Acid Metabolism	3.88644e+06	402353	7766.77
74	D-Erythrose	120.043	15.2605	C4H8O4	Carbohydrate Metabolism	428160	127676	2154.97
75	D-Galactose	180.064	11.5478	C6H12O6	Carbohydrate Metabolism	400789	0	26706.3
76	D-Glucose	180.063	16.8076	C6H12O6	Carbohydrate Metabolism	0	120667	0
77	D-Glucose 6-phosphate	260.03	15.8311	C6H13O9P	Carbohydrate Metabolism	402720	0	35818.7
78	D-Glutamate	147.053	15.2601	C5H9NO4	Amino Acid Metabolism	0	3.423e+06	0
79	D-Glutamine	146.069	15.238	C5H10N2O3	Amino Acid Metabolism	0	2.46194e+07	0
80	D-Glycerate	106.027	11.8584	C3H6O4	Carbohydrate Metabolism	343824	0	7360.89
81	D-Xylonolactone	148.037	14.8765	C5H8O5	Carbohydrate Metabolism	0	958952	0
82	delta1-Piperideine-2-carboxylate	127.063	6.96843	C6H9NO2	Amino Acid Metabolism	372611	0	101960
83	Deoxyadenosine	251.102	7.48602	C10H13N5O3	Nucleotide Metabolism	628485	0	38721.3
84	Deoxyribose	134.058	7.28523	C5H10O4	Carbohydrate Metabolism	0	1.88734e+07	0
85	Dethiobiotin	214.132	7.00839	C10H18N2O3	Metabolism of Cofactors and Vitamins	0	445483	0
86	gamma-Amino-gamma-cyanobutanoate	128.059	14.5874	C5H8N2O2	Amino Acid Metabolism	0	1.82449e+06	0
87	gamma-Glutamyl-beta-aminopropiononitrile	199.096	7.72155	C8H13N3O3	Amino Acid Metabolism	50024.4	0	71109
88	gamma-Glutamyl-gamma-aminobutyraldehyde	216.111	8.2211	C9H16N2O4	Amino Acid Metabolism	1.05867e+06	1.1587e+06	9809.05
89	Gln-Leu-Lys-Tyr	550.312	27.2234	C26H42N6O7	Peptide(tetra-)	260216	0	218620
90	Glu-Ala-Lys	363.212	22.0728	C14H26N4O6	Peptide(tri-)	0	323498	0
91	Glycerol	92.0474	9.85088	C3H8O3	Carbohydrate Metabolism	132697	0	90552.2
92	Glycyl-leucine	188.116	11.9107	C8H16N2O3	Peptide(di-)	1.88713e+06	0	30784
93	Hexose phosphate	260.03	16.6357	C6H13O9P	Carbohydrate Metabolism	665745	0	68318.7
94	Homoarginine	188.127	22.3741	C7H16N4O2	Amino Acid Metabolism	196017	83746	10468.2
95	Homogentisate	168.042	9.42116	C8H8O4	Amino Acid Metabolism	0	640416	0
96	Hypoxanthine	136.039	9.56522	C5H4N4O	Nucleotide Metabolism	4.85672e+07	425871	195579
97	Ile-Ile-Phe	391.247	3.56194	C21H33N3O4	Peptide(tri-)	694199	0	85482.5
98	Ile-Val	230.163	4.70963	C11H22N2O3	Peptide(di-)	483315	669581	14793.7
99	Inosine	268.081	10.3284	C10H12N4O5	Nucleotide Metabolism	1.46317e+07	0	15393.1
100	Isocitrate	192.027	19.0403	C6H8O7	Carbohydrate Metabolism	196527	0	14618.7
101	L-1-Pyrroline-3-hydroxy-5-carboxylate	129.043	15.7191	C5H7NO3	Amino Acid Metabolism	0	4.48909e+06	0
102	L-2-Aminoadipate	161.069	14.471	C6H11NO4	Amino Acid Metabolism	137122	0	23118.3
103	L-Alanine	89.0477	14.1266	C3H7NO2	Amino Acid Metabolism	3.10236e+06	0	25525.7
104	L-Arginine	174.112	24.0583	C6H14N4O2	Amino Acid Metabolism	30934546	0	101059
105	L-Asparagine	132.054	15.579	C4H8N2O3	Amino Acid Metabolism	0	579721	0
106	D-Aspartate	133.038	14.9018	C4H7NO4	Amino Acid Metabolism	0	402353	0
107	L-Carnitine	161.105	12.3284	C7H15NO3	Amino Acid Metabolism	8.14718e+07	0	111544
108	L-Citrulline	175.096	14.8458	C6H13N3O3	Amino Acid Metabolism	672469	0	17897.5
109	L-Glutamate	147.053	14.2401	C5H9NO4	Amino Acid Metabolism	1.69409e+07	4.99354e+06	100265
110	L-Glutamine	146.069	14.4491	C5H10N2O3	Amino Acid Metabolism	4.54873e+07	0	870820
111	L-Histidine	155.07	14.2565	C6H9N3O2	Amino Acid Metabolism	14964799	1.08974e+06	125856
112	L-Leucine	131.095	9.9797	C6H13NO2	Amino Acid Metabolism	1.59331e+06	0	675650
113	L-Lysine	146.106	22.5091	C6H14N2O2	Amino Acid Metabolism	2.26073e+06	0	15406.4
114	L-Methionine	149.051	10.8127	C5H11NO2S	Amino Acid Metabolism	2.07817e+06	0	12514.3
115	L-Phenylalanine	165.079	9.35656	C9H11NO2	Amino Acid Metabolism	1.53429e+06	0	78176.1
116	L-Pipecolate	129.079	11.4223	C6H11NO2	Amino Acid Metabolism	139920	0	15825.8
117	L-Proline	115.063	11.9621	C5H9NO2	Amino Acid Metabolism	9.76035e+06	0	235615
118	L-Rhamnono-1,4-lactone	162.053	6.94685	C6H10O5	Carbohydrate Metabolism	295337	894845	16099.5
119	L-Rhamnose	164.069	10.1575	C6H12O5	Carbohydrate Metabolism	232785	15324.1	106023
120	L-Serine	105.043	15.5611	C3H7NO3	Amino Acid Metabolism	337344	45878	5148.02
121	L-Threonine	119.058	14.1427	C4H9NO3	Amino Acid Metabolism	425688	0	11979
122	L-Tryptophan	204.09	11.0318	C11H12N2O2	Amino Acid Metabolism	2.00265e+06	1.43516e+06	106541
123	L-Tyrosine	181.074	12.4403	C9H11NO3	Amino Acid Metabolism	3.70863e+06	6.68667e+06	49018.7
124	L-Valine	117.079	11.7664	C5H11NO2	Amino Acid Metabolism	474387	9.5189e+06	21492.5
125	Lactose	342.116	15.2583	C12H22O11	Carbohydrate Metabolism	94498840	0	467979
126	Leu-Ala	202.132	11.59	C9H18N2O3	Peptide(di-)	0	206182	0
127	LL-2,6-Diaminoheptanedioate	190.096	17.6308	C7H14N2O4	Amino Acid Metabolism	0	115608	0
128	Maleic acid	116.011	12.1886	C4H4O4	Carbohydrate Metabolism	98622.9	0	146091
129	Mannitol	182.079	13.3059	C6H14O6	Carbohydrate Metabolism	299808	0	31483.9
130	N-Acetyl-beta-alanine	131.058	14.0795	C5H9NO3	Amino Acid Metabolism	3.94414e+06	0	26932.5
131	N-Acetyl-L-citrulline	217.106	11.9496	C8H15N3O4	Amino Acid Metabolism	8.33442e+06	0	8.16175e+06
132	N-Acetyl-L-phenylalanine	207.09	4.71098	C11H13NO3	Amino Acid Metabolism	189139	0	10519.9
133	N-Acetylornithine	174.101	14.6164	C7H14N2O3	Amino Acid Metabolism	1.25955e+07	0	22924.9
134	N-Acetylputrescine	130.111	21.0202	C6H14N2O	Amino Acid Metabolism	125036	334606	22190
135	N-Formyl-L-glutamate	175.048	15.6578	C6H9NO5	Amino Acid Metabolism	0	153014	0
136	N-Methylpelletierine	155.131	4.73079	C9H17NO	Biosynthesis of Secondary Metabolites	157158	0	65793.7
137	N-Ribosylnicotinamide	254.09	24.0673	C11H14N2O5	Metabolism of Cofactors and Vitamins	6.29339e+06	0	3951.81
138	N(pi)-Methyl-L-histidine	169.085	11.5873	C7H11N3O2	Amino Acid Metabolism	5.26844e+06	2.17049e+06	11049.8
139	N2-Acetyl-L-aminoadipate	203.08	13.2938	C8H13NO5	Amino Acid Metabolism	675895	0	17422
140	N6-Acetyl-L-lysine	188.116	14.0939	C8H16N2O3	Amino Acid Metabolism	0	328877	0
141	N6-Methyl-L-lysine	160.121	21.4841	C7H16N2O2	Amino Acid Metabolism	0	522550	0
142	N6,N6,N6-Trimethyl-L-lysine	188.153	21.1238	C9H20N2O2	Amino Acid Metabolism	462527	0	10804.5
143	Nicotinate	123.032	7.45899	C6H5NO2	Metabolism of Cofactors and Vitamins	1.13162e+07	242989	72027.1
144	O-Acetylcarnitine	203.116	9.77619	C9H17NO4	Amino Acid Metabolism	2.24313e+06	0	175605
145	Orotate	156.017	10.2726	C5H4N2O4	Nucleotide Metabolism	0	437266	0
146	Orthophosphate	97.9769	15.7142	H3O4P	Energy Metabolism	18556423	0	3.69333e+06
147	Phenylacetic acid	136.053	6.85183	C8H8O2	Amino Acid Metabolism	95081.4	0	36329.5
148	Phenylacetylglycine	193.074	6.91083	C10H11NO3	Amino Acid Metabolism	1.16014e+06	0	240703
149	Phenylpropanoate	150.068	4.68318	C9H10O2	Amino Acid Metabolism	214414	0	159529
150	Phosphonoacetaldehyde	123.993	9.87333	C2H5O4P	Amino Acid Metabolism	0	68721.1	0
151	Propanoyl phosphate	154.003	9.85187	C3H7O5P	Carbohydrate Metabolism	0	353645	0
152	Pterin	163.05	10.3063	C6H5N5O	0	0	460935	0
153	Pyridoxal	167.058	7.46216	C8H9NO3	Metabolism of Cofactors and Vitamins	323537	0	10829.1
154	Pyruvate	88.016	8.31145	C3H4O3	Carbohydrate Metabolism	0	1.19853e+07	0
155	Ser-Tyr	268.106	11.2155	C12H16N2O5	Peptide(di-)	0	324604	0
156	Slaframine	240.147	8.85976	C12H20N2O3	Biosynthesis of Secondary Metabolites	3.32326e+06	0	45630.2
157	Succinate	118.027	15.1581	C4H6O4	Carbohydrate Metabolism	29148318	0	96460.7
158	Sulfate	97.9675	18.331	H2O4S	Nucleotide Metabolism	660924	0	346056
159	Sulfoacetate	139.978	19.0076	C2H4O5S	Amino Acid Metabolism	0	367625	0
160	Thymine	126.043	6.96555	C5H6N2O2	Nucleotide Metabolism	169388	0	60147.1
161	Uracil	112.027	8.14678	C4H4N2O2	Nucleotide Metabolism	1.08958e+06	0	46289.3
162	Urocanate	138.043	10.4908	C6H6N2O2	Amino Acid Metabolism	452897	0	216987
163	Val-Tyr	280.142	7.11606	C14H20N2O4	Peptide(di-)	0	1.47249e+06	0
164	Xanthine	152.034	11.0879	C5H4N4O2	Nucleotide Metabolism	37256722	3.60977e+06	87816.9
