# Supplementary material for: Metabolomes and Lipidomes of the Infective Stages of the Gastrointestinal nematodes, Nippostrongylus brasiliensis and Trichuris muris
Source: Metabolites. 2020 Nov 6;10(11):446. doi: 10.3390/metabo10110446 (PMC7694664; doi:10.3390/metabo10110446)
Supplement: Supplementary file 1 [file metabolites-10-00446-s001.zip › Supplementary Tables/Table S2.xlsx]

## Sheet: Table S2
	Table S2: Total putative lipids identified in the infective stages of Nippostrongylus brasiliensis and Trichuris muris
	S.N	Putative Lipids	Mass (m/z)	Retention time (min)	Chemical formula	Metabolic pathways (MA)	Average peak area (mz/rt)
							NB_SE	NB_ESP	TM_Eggs
	1	[FA (22:4)] 7Z,10Z,13Z,16Z-docosatetraenoic acid	332.272	7.96845	C22H36O2	Fatty Acyls Metabolism	88921.8	31154.1	80726
	2	[FA (23:0)] tricosanoic acid	354.351	12.0346	C23H46O2	Fatty Acyls Metabolism	605543	84098	29724.4
	3	[FA (25:0)] pentacosanoic acid	382.382	13.4101	C25H50O2	Fatty Acyls Metabolism	315834	85849.7	33187.7
	4	[FA (26:0)] hexacosanoic acid	396.398	14.2088	C26H52O2	Fatty Acyls Metabolism	1.40377e+06	341699	42746
	5	[FA (27:0)] heptacosanoic acid	410.413	14.9682	C27H54O2	Fatty Acyls Metabolism	1.97583e+06	689126	15246.3
	6	[FA (28:0)] octacosanoic acid	424.429	15.838	C28H56O2	Fatty Acyls Metabolism	261386	51400.7	19521.5
	7	[FA hydroxy(11:1)] undecenoic acid	200.142	1.56149	C11H20O3	Fatty Acyls Metabolism	244873	10293.6	13782.1
	8	Docosahexaenoicacid	328.241	6.90444	C22H32O2	Fatty Acyls Metabolism	43012.2	3631.07	307561
	9	FA (17:0)	270.257	7.93802	C17H34O2	Fatty Acyls Metabolism	411127	154169	71759.3
	10	FA (18:1)	282.257	7.66084	C18H34O2	Fatty Acyls Metabolism	6.1776e+06	855536	989369
	11	FA (18:2)	280.241	6.85836	C18H32O2	Fatty Acyls Metabolism	2.50837e+06	266831	482715
	12	FA (18:3)	278.225	6.14645	C18H30O2	Fatty Acyls Metabolism	352562	83042	29571.8
	13	FA (18:4)	276.21	5.47034	C18H28O2	Fatty Acyls Metabolism	64992.2	15737.7	0
	14	FA (19:1)	296.272	8.40747	C19H36O2	Fatty Acyls Metabolism	332278	110471	48334.3
	15	FA (20:0)	312.304	10.085	C20H40O2	Fatty Acyls Metabolism	420041	160022	226810
	16	FA (20:1)	310.288	8.93729	C20H38O2	Fatty Acyls Metabolism	307228	89608.3	65659.4
	17	FA (20:2)	308.272	8.20357	C20H36O2	Fatty Acyls Metabolism	540794	21430.5	44734.1
	18	FA (20:3)	306.257	7.37335	C20H34O2	Fatty Acyls Metabolism	9.35691e+06	156896	180401
	19	FA (20:4)	304.241	6.91192	C20H32O2	Fatty Acyls Metabolism	1.11752e+07	90742.8	562720
	20	FA hydroxy(12:0) dodecanoic acid	238.155	2.19277	C12H24O3	Fatty Acyls Metabolism	0	0	51013.6
	21	FA methyl(14:0)	242.225	6.46294	C15H30O2	Fatty Acyls Metabolism	238488	260814	0
	22	FA methyl(16:1)	268.241	7.11609	C17H32O2	Fatty Acyls Metabolism	537713	138737	25635.9
	23	FA methyl(18:0)	298.288	9.39723	C19H38O2	Fatty Acyls Metabolism	159000	43393.7	24543.2
	24	FA oxo(16:0)	270.22	3.62704	C16H30O3	Fatty Acyls Metabolism	78653.6	80004.2	0
	25	FA oxo(21:0)	340.298	15.3026	C21H40O3	Fatty Acyls Metabolism	109482	32725	32686.8
	26	FA trihydroxy(18:1)	347.268	6.5176	C18H34O5	Fatty Acyls Metabolism	76425.8	82811.3	73996.5
	27	Hydroxyphthioceranic acid (C31)	482.471	14.1252	C31H62O3	Fatty Acyls Metabolism	1.28611e+06	4799.07	815.834
	28	Hydroxyphthioceranic acid (C33)	510.502	15.6102	C33H66O3	Fatty Acyls Metabolism	931456	1583.42	13175.3
	29	Hydroxyphthioceranic acid (C37)	566.565	18.4706	C37H74O3	Fatty Acyls Metabolism	136361	987.637	314627
	30	Mycolipanolic acid (C28)	440.424	11.1849	C28H56O3	Fatty Acyls Metabolism	179254	10820.7	71337.3
	31	DG(35:4)	602.49	14.3949	C38H66O5	Glycerolipids Metabolism	94550.2	492327	0
	32	DG(36:4)	616.506	15.1817	C39H68O5	Glycerolipids Metabolism	149793	110783	0
	33	DG(37:4)	630.521	15.7001	C40H70O5	Glycerolipids Metabolism	200698	72941.8	0
	34	DG(37:5)	628.506	14.9004	C40H68O5	Glycerolipids Metabolism	262283	107057	2077.12
	35	DG(37:6)	626.49	14.0577	C40H66O5	Glycerolipids Metabolism	86715.7	40308	0
	36	DG(38:5)	642.521	15.545	C41H70O5	Glycerolipids Metabolism	744119	119591	25957
	37	DG(38:6)	640.505	14.7331	C41H68O5	Glycerolipids Metabolism	501478	57328.7	5144.17
	38	DG(39:5)	656.537	16.161	C42H72O5	Glycerolipids Metabolism	132349	40630.4	0
	39	DG(39:6)	654.521	15.3755	C42H70O5	Glycerolipids Metabolism	280977	9648.02	0
	40	DG(39:7)	652.505	14.8483	C42H68O5	Glycerolipids Metabolism	339240	9314.76	1422.14
	41	DG(40:10)	677.502	12.4065	C43H64O5	Glycerolipids Metabolism	1.56496e+06	3615.88	18817.3
	42	DG(40:6)	668.536	16.1787	C43H72O5	Glycerolipids Metabolism	735826	6938.16	832.734
	43	DG(41:7)	680.536	16.0578	C44H72O5	Glycerolipids Metabolism	124404	0	0
	44	MG(0:0/18:1(11Z)/0:0)	378.276	6.44105	C21H40O4	Glycerolipids Metabolism	301482	838479	40854.1
	45	MG(0:0/24:1(15Z)/0:0)	440.387	11.2911	C27H52O4	Glycerolipids Metabolism	153712	17819.9	22146.3
	46	MG(18:0)	380.291	7.42244	C21H42O4	Glycerolipids Metabolism	0	708130	453555
	47	TG(30:0)	571.483	13.8577	C33H62O6	Glycerolipids Metabolism	51924.7	27177.3	8.39689e+07
	48	TG(38:0)	683.608	19.1966	C41H78O6	Glycerolipids Metabolism	0	486893	1.10773e+07
	49	TG(38:1)	681.592	18.3305	C41H76O6	Glycerolipids Metabolism	45115.1	81719.4	7.23924e+06
	50	TG(40:0)	711.639	20.0225	C43H82O6	Glycerolipids Metabolism	98094.1	361815	7.12794e+06
	51	TG(40:2)	707.608	18.8173	C43H78O6	Glycerolipids Metabolism	28205.1	46607.9	1.68445e+06
	52	TG(41:1)	723.639	19.9203	C44H82O6	Glycerolipids Metabolism	159284	458825	2.32306e+06
	53	TG(41:2)	721.623	19.3828	C44H80O6	Glycerolipids Metabolism	55713.4	103044	658030
	54	TG(42:0)	739.67	20.5502	C45H86O6	Glycerolipids Metabolism	380848	1.90338e+06	2.95316e+06
	55	TG(42:1)	737.654	20.2305	C45H84O6	Glycerolipids Metabolism	241317	689989	4.94527e+06
	56	TG(42:4)	714.579	19.4738	C45H78O6	Glycerolipids Metabolism	30697.1	70400.1	1.06193e+06
	57	TG(43:0)	753.686	20.7152	C46H88O6	Glycerolipids Metabolism	1.37699e+06	7.31309e+06	719238
	58	TG(43:3)	730.61	20.2093	C46H82O6	Glycerolipids Metabolism	31953.4	334415	287798
	59	TG(43:4)	728.595	19.8512	C46H80O6	Glycerolipids Metabolism	37028.2	117889	355044
	60	TG(44:0)	767.7	20.9822	C47H90O6	Glycerolipids Metabolism	1.2345e+06	6.58714e+06	1.0971e+06
	61	TG(44:1)	765.686	20.7166	C47H88O6	Glycerolipids Metabolism	707537	2.40622e+06	2.72588e+06
	62	TG(44:3)	744.625	20.5686	C47H84O6	Glycerolipids Metabolism	40903.2	325099	395692
	63	TG(44:4)	759.639	19.6975	C47H82O6	Glycerolipids Metabolism	23696.8	37218	527464
	64	TG(44:5)	740.595	19.7774	C47H80O6	Glycerolipids Metabolism	24742.2	47478.3	289903
	65	TG(45:0)	781.717	21.1042	C48H92O6	Glycerolipids Metabolism	2.56268e+06	1.43134e+07	317335
	66	TG(45:3)	758.641	20.7124	C48H86O6	Glycerolipids Metabolism	165348	1.08961e+06	112921
	67	TG(45:4)	756.626	20.4468	C48H84O6	Glycerolipids Metabolism	60080.8	314416	187546
	68	TG(46:2)	791.702	20.889	C49H90O6	Glycerolipids Metabolism	841956	2.23994e+06	2.65067e+06
	69	TG(46:3)	772.657	20.9552	C49H88O6	Glycerolipids Metabolism	159135	656262	154399
	70	TG(46:4)	770.642	20.7133	C49H86O6	Glycerolipids Metabolism	96005.7	372823	418551
	71	TG(46:6)	766.61	20.0548	C49H82O6	Glycerolipids Metabolism	7657.96	39093.2	206196
	72	TG(47:1)	807.733	21.2598	C50H94O6	Glycerolipids Metabolism	4.64203e+06	1.32571e+07	503776
	73	TG(47:3)	786.672	21.0982	C50H90O6	Glycerolipids Metabolism	302316	1.29971e+06	56518.3
	74	TG(47:4)	784.657	20.9137	C50H88O6	Glycerolipids Metabolism	151608	573188	135587
	75	TG(47:5)	782.641	20.6795	C50H86O6	Glycerolipids Metabolism	49257.8	124368	114317
	76	TG(48:1)	821.748	21.4061	C51H96O6	Glycerolipids Metabolism	1.1165e+07	3.05701e+07	1.24838e+06
	77	TG(48:3)	800.688	21.3038	C51H92O6	Glycerolipids Metabolism	210220	605267	80441
	78	TG(48:4)	798.673	21.0853	C51H90O6	Glycerolipids Metabolism	350225	1.06346e+06	332959
	79	TG(48:5)	796.657	20.8858	C51H88O6	Glycerolipids Metabolism	139207	348040	472583
	80	TG(48:6)	794.644	20.6167	C51H86O6	Glycerolipids Metabolism	43806.8	124412	290313
	81	TG(49:3)	814.703	21.4328	C52H94O6	Glycerolipids Metabolism	178231	582068	0
	82	TG(49:4)	812.688	21.2613	C52H92O6	Glycerolipids Metabolism	410454	1.11267e+06	96741.1
	83	TG(49:5)	810.673	21.0655	C52H90O6	Glycerolipids Metabolism	184355	283697	119184
	84	TG(49:6)	808.657	20.8349	C52H88O6	Glycerolipids Metabolism	59840.4	97033.8	76913.7
	85	TG(50:2)	847.764	21.516	C53H98O6	Glycerolipids Metabolism	1.24439e+07	1.44559e+07	802498
	86	TG(50:3)	845.748	21.3456	C53H96O6	Glycerolipids Metabolism	4.84756e+06	3.77278e+06	897807
	87	TG(50:4)	826.704	21.396	C53H94O6	Glycerolipids Metabolism	594510	1.83742e+06	196485
	88	TG(50:5)	824.688	21.2165	C53H92O6	Glycerolipids Metabolism	438721	670482	369015
	89	TG(51:5)	855.733	21.1271	C54H94O6	Glycerolipids Metabolism	1.03041e+06	728683	79272.9
	90	TG(51:6)	836.688	21.1821	C54H92O6	Glycerolipids Metabolism	209772	203745	58140
	91	TG(51:7)	834.673	20.9838	C54H90O6	Glycerolipids Metabolism	84234.6	86974.6	48558.1
	92	TG(52:2)	875.795	21.7554	C55H102O6	Glycerolipids Metabolism	1.58897e+07	9.10144e+06	739289
	93	TG(52:4)	854.735	21.6736	C55H98O6	Glycerolipids Metabolism	441204	976496	87776.7
	94	TG(52:5)	852.72	21.5095	C55H96O6	Glycerolipids Metabolism	594094	912869	146134
	95	TG(52:6)	850.704	21.3261	C55H94O6	Glycerolipids Metabolism	362542	285198	174712
	96	TG(52:7)	848.689	21.1351	C55H92O6	Glycerolipids Metabolism	155043	118527	149829
	97	TG(53:2)	889.81	21.8571	C56H104O6	Glycerolipids Metabolism	1.1038e+07	5288967	171639
	98	TG(53:4)	868.75	21.7673	C56H100O6	Glycerolipids Metabolism	349740	623970	24996.7
	99	TG(53:5)	866.735	21.6245	C56H98O6	Glycerolipids Metabolism	677265	1.1273e+06	44579.7
	100	TG(53:6)	864.72	21.4549	C56H96O6	Glycerolipids Metabolism	492918	420911	38851.3
	101	TG(53:7)	862.705	21.2843	C56H94O6	Glycerolipids Metabolism	251722	157664	22696.7
	102	TG(53:8)	860.687	21.1193	C56H92O6	Glycerolipids Metabolism	115020	83482	14930.1
	103	TG(54:2)	903.825	21.9669	C57H106O6	Glycerolipids Metabolism	8.57904e+06	2.60998e+06	353762
	104	TG(54:5)	880.751	21.695	C57H100O6	Glycerolipids Metabolism	691129	694306	132235
	105	TG(54:7)	876.72	21.4378	C57H96O6	Glycerolipids Metabolism	272285	138048	90552.6
	106	TG(54:8)	874.703	21.2685	C57H94O6	Glycerolipids Metabolism	142236	67521.5	51272.1
	107	TG(55:2)	917.841	22.0684	C58H108O6	Glycerolipids Metabolism	2.08782e+06	911911	38385.1
	108	TG(55:5)	894.766	21.8606	C58H102O6	Glycerolipids Metabolism	484771	430116	28763.9
	109	TG(55:6)	892.751	21.711	C58H100O6	Glycerolipids Metabolism	503623	331897	37348.8
	110	TG(55:7)	907.764	21.5334	C58H98O6	Glycerolipids Metabolism	1.50402e+06	216798	79138.8
	111	TG(55:8)	888.719	21.4027	C58H96O6	Glycerolipids Metabolism	182191	94461.9	15666.3
	112	TG(56:6)	906.766	21.823	C59H102O6	Glycerolipids Metabolism	610484	355942	149135
	113	TG(56:7)	904.751	21.6822	C59H100O6	Glycerolipids Metabolism	455347	180712	141825
	114	TG(56:8)	902.735	21.5332	C59H98O6	Glycerolipids Metabolism	260826	80147	96314.3
	115	TG(57:6)	920.781	21.9271	C60H104O6	Glycerolipids Metabolism	208789	131502	10732.5
	116	TG(58:10)	926.735	21.4828	C61H98O6	Glycerolipids Metabolism	155843	0	65692.6
	117	[PA(12:0/12:0)] 1,2-didodecanoyl-sn-glycero-3-phosphate	536.349	11.4615	C27H53O8P	Glycerophospholipids Metabolism	0	638.181	245724
	118	[PA(28:0)] 1,2-ditetradecanoyl-sn-glycero-3-phosphate	592.412	13.7873	C31H61O8P	Glycerophospholipids Metabolism	0	4387.81	2.54383e+06
	119	[PC(18:3)]	517.318	3.62356	C26H48NO7P	Glycerophospholipids Metabolism	561240	35679.2	8589.36
	120	[PC(20:5)] 1-(5Z,8Z,11Z,14Z,17Z-eicosapentaenoyl)-sn-glycero-3-phosphocholine	587.323	3.5225	C28H48NO7P	Glycerophospholipids Metabolism	7.65401e+06	195528	10668.7
	121	[PC(22:3)]	591.391	6.718	C30H58NO8P	Glycerophospholipids Metabolism	3.24772e+06	0	5264.88
	122	[PE(12:0)	411.203	1.55277	C17H34NO8P	Glycerophospholipids Metabolism	1.46273e+06	658985	11171.8
	123	[PG hydrox] 1-(3-hydroxyphytanyl)-2-phytanyl-sn-glycero-3-phospho-(1'-sn-glycerol)	822.672	21.0111	C46H95O9P	Glycerophospholipids Metabolism	161496	226619	304735
	124	LysoPC(12:0)	439.271	3.31316	C20H42NO7P	Glycerophospholipids Metabolism	130523	269553	4533.77
	125	LysoPC(16:0)	495.334	4.72555	C24H50NO7P	Glycerophospholipids Metabolism	830005	24306.6	352125
	126	LysoPC(18:0)	523.365	6.04357	C26H54NO7P	Glycerophospholipids Metabolism	2.626e+06	12208.3	885367
	127	LysoPC(20:1)	549.38	6.25106	C28H56NO7P	Glycerophospholipids Metabolism	387146	0	43607.5
	128	LysoPC(20:2)	547.365	5.38864	C28H54NO7P	Glycerophospholipids Metabolism	1.01232e+06	2361.73	11326.7
	129	LysoPC(20:3)	545.349	4.68409	C28H52NO7P	Glycerophospholipids Metabolism	7.25515e+06	27385.8	25388.4
	130	LysoPC(20:4)	589.339	4.25305	C28H50NO7P	Glycerophospholipids Metabolism	3.32546e+06	27442.7	12969.4
	131	LysoPE(20:0)	509.349	5.22323	C25H52NO7P	Glycerophospholipids Metabolism	982655	2748.37	102376
	132	LysoPE(20:1)	507.334	4.36853	C25H50NO7P	Glycerophospholipids Metabolism	1.41389e+06	2405.29	6562.1
	133	LysoPE(22:0)	537.38	6.66238	C27H56NO7P	Glycerophospholipids Metabolism	264923	0	15227.1
	134	LysoPE(22:1)	535.365	5.6573	C27H54NO7P	Glycerophospholipids Metabolism	465277	748.498	5930.22
	135	LysoPE(22:2)	533.35	4.8419	C27H52NO7P	Glycerophospholipids Metabolism	136295	0	0
	136	LysoPE(22:4)	529.317	3.98714	C27H48NO7P	Glycerophospholipids Metabolism	230735	3216.27	0
	137	LysoPE(22:5)	527.302	3.05518	C27H46NO7P	Glycerophospholipids Metabolism	244330	14180.6	0
	138	PA(20:0/0:0)	466.307	9.18193	C23H47O7P	Glycerophospholipids Metabolism	24931.5	18230.5	88717.7
	139	PA(25:0)	550.364	12.0545	C28H55O8P	Glycerophospholipids Metabolism	0	0	374621
	140	PA(26:0)	564.38	12.5849	C29H57O8P	Glycerophospholipids Metabolism	0	0	1.92101e+06
	141	PA(27:0)	578.396	13.1795	C30H59O8P	Glycerophospholipids Metabolism	0	917.047	1.74499e+06
	142	PA(30:0)	620.443	15.0705	C33H65O8P	Glycerophospholipids Metabolism	0	8659.58	2.31733e+06
	143	PA(31:0)	634.458	15.7486	C34H67O8P	Glycerophospholipids Metabolism	0	3259.49	1.62765e+06
	144	PA(32:0)	648.475	16.4007	C35H69O8P	Glycerophospholipids Metabolism	0	56053.4	1.84817e+06
	145	PA(34:0)	676.506	17.8367	C37H73O8P	Glycerophospholipids Metabolism	0	96648.2	1.12785e+06
	146	PA(34:1)	674.49	16.9214	C37H71O8P	Glycerophospholipids Metabolism	0	13778	309571
	147	PA(36:0)	704.537	19.1698	C39H77O8P	Glycerophospholipids Metabolism	0	63082.8	639882
	148	PA(36:1)	702.521	18.2703	C39H75O8P	Glycerophospholipids Metabolism	4895.41	16877.8	571875
	149	PA(36:2)	700.506	17.4724	C39H73O8P	Glycerophospholipids Metabolism	0	3871.6	187971
	150	PA(37:1)	716.537	18.9055	C40H77O8P	Glycerophospholipids Metabolism	10509.9	33838.4	244947
	151	PA(38:0)	732.568	19.9525	C41H81O8P	Glycerophospholipids Metabolism	0	49836.8	355076
	152	PA(38:1)	730.552	19.4206	C41H79O8P	Glycerophospholipids Metabolism	11985.2	40220.4	475984
	153	PA(38:2)	728.537	18.785	C41H77O8P	Glycerophospholipids Metabolism	0	8745.71	175871
	154	PA(39:1)	744.567	19.8454	C42H81O8P	Glycerophospholipids Metabolism	12977.8	76932.1	165335
	155	PA(40:1)	758.584	20.1775	C43H83O8P	Glycerophospholipids Metabolism	3206.05	77249.4	266848
	156	PA(43:0)	802.647	21.0876	C46H91O8P	Glycerophospholipids Metabolism	99705.8	510523	0
	157	PA(P-33:2)	642.464	14.0839	C36H67O7P	Glycerophospholipids Metabolism	41237.2	26187.5	0
	158	PA(P-34:2)	656.479	14.7441	C37H69O7P	Glycerophospholipids Metabolism	185735	38791	0
	159	PA(P-35:2)	670.495	15.4031	C38H71O7P	Glycerophospholipids Metabolism	118972	7724.59	0
	160	PA(P-36:5)	678.464	14.0359	C39H67O7P	Glycerophospholipids Metabolism	431020	16652.9	3429.32
	161	PA(P-38:6)	704.479	14.4587	C41H69O7P	Glycerophospholipids Metabolism	370055	0	2224.47
	162	PC(18:2)	565.339	4.14727	C26H50NO7P	Glycerophospholipids Metabolism	1.05214e+06	2773.64	25473.8
	163	PC(22:0)	593.407	7.40155	C30H60NO8P	Glycerophospholipids Metabolism	124807	0	114132
	164	PC(30:1)	703.517	11.3539	C38H74NO8P	Glycerophospholipids Metabolism	277253	22829	480218
	165	PC(34:2)	757.564	13.2783	C42H80NO8P	Glycerophospholipids Metabolism	320095	40087.6	69497.3
	166	PC(34:3)	755.547	12.0432	C42H78NO8P	Glycerophospholipids Metabolism	2370049	1708.02	114302
	167	PC(34:4)	753.531	11.7318	C42H76NO8P	Glycerophospholipids Metabolism	1.06801e+06	0	78755.6
	168	PC(34:5)	751.516	11.0861	C42H74NO8P	Glycerophospholipids Metabolism	633377	0	12473.6
	169	PC(36:4)	781.563	12.8084	C44H80NO8P	Glycerophospholipids Metabolism	1.11581e+07	30332.4	582255
	170	PC(36:6)	777.531	11.4926	C44H76NO8P	Glycerophospholipids Metabolism	1.83752e+06	0	47098.7
	171	PC(36:7)	775.514	10.737	C44H74NO8P	Glycerophospholipids Metabolism	105372	0	0
	172	PC(38:2)	813.626	15.259	C46H88NO8P	Glycerophospholipids Metabolism	3.1214e+06	27172.5	982589
	173	PC(38:6)	805.563	12.5062	C46H80NO8P	Glycerophospholipids Metabolism	6.08906e+07	59410	468289
	174	PC(38:7)	803.546	11.8058	C46H78NO8P	Glycerophospholipids Metabolism	1.30069e+07	12281.3	50412.9
	175	PC(40:10)	825.531	11.1822	C48H76NO8P	Glycerophospholipids Metabolism	9.50259e+06	6254.15	9043.59
	176	PC(40:3)	839.641	16.4318	C48H90NO8P	Glycerophospholipids Metabolism	289836	9661.85	135203
	177	PC(40:4)	837.625	15.0766	C48H88NO8P	Glycerophospholipids Metabolism	2.03842e+06	1768.75	352063
	178	PC(40:6)	833.594	13.4376	C48H84NO8P	Glycerophospholipids Metabolism	1.81653e+07	11170.9	808446
	179	PC(40:7)	831.578	12.8799	C48H82NO8P	Glycerophospholipids Metabolism	3.96535e+07	20568.6	487171
	180	PC(40:8)	829.562	12.3571	C48H80NO8P	Glycerophospholipids Metabolism	4.31828e+07	22091.5	253155
	181	PC(40:9)	827.547	11.7714	C48H78NO8P	Glycerophospholipids Metabolism	26932780	15639.3	30724.9
	182	PC(42:10)	853.56	12.7179	C50H80NO8P	Glycerophospholipids Metabolism	992414	0	68463
	183	PC(42:5)	863.643	16.6744	C50H90NO8P	Glycerophospholipids Metabolism	1.38886e+06	95400.5	39749.3
	184	PC(42:7)	859.609	13.9608	C50H86NO8P	Glycerophospholipids Metabolism	196954	0	50445.8
	185	PC(44:5)	891.673	18.5713	C52H94NO8P	Glycerophospholipids Metabolism	8840014	670055	13061.5
	186	PC(46:5)	919.705	20.0017	C54H98NO8P	Glycerophospholipids Metabolism	3.04494e+07	1.52837e+06	30908.4
	187	PC(o-22:0/20:4(8Z,11Z,14Z,17Z))	851.678	18.3154	C50H94NO7P	Glycerophospholipids Metabolism	321543	184128	0
	188	PC(O-31:0)	705.567	13.9956	C39H80NO7P	Glycerophospholipids Metabolism	366386	19398.7	70533.4
	189	PC(O-32:0)	719.582	14.3583	C40H82NO7P	Glycerophospholipids Metabolism	502993	3882.43	159576
	190	PC(O-38:2)	799.644	16.6928	C46H90NO7P	Glycerophospholipids Metabolism	313617	16667.4	23308.1
	191	PC(P-30:0)	689.538	13.1088	C38H76NO7P	Glycerophospholipids Metabolism	1.13198e+06	41195.6	13065.5
	192	PC(P-32:0)	717.569	14.0767	C40H80NO7P	Glycerophospholipids Metabolism	863178	9779.57	16805.6
	193	PC(P-32:2)	713.536	13.0736	C40H76NO7P	Glycerophospholipids Metabolism	657868	0	0
	194	PC(P-34:0)	745.6	15.0348	C42H84NO7P	Glycerophospholipids Metabolism	1.42578e+06	8511.43	3793.19
	195	PC(P-34:1)	743.584	14.6374	C42H82NO7P	Glycerophospholipids Metabolism	2.44476e+06	10396.6	162976
	196	PC(P-34:2)	741.568	14.1339	C42H80NO7P	Glycerophospholipids Metabolism	919964	797.379	763.074
	197	PC(P-36:2)	769.599	14.9598	C44H84NO7P	Glycerophospholipids Metabolism	138297	0	0
	198	PC(P-38:2)	843.636	15.9968	C46H88NO7P	Glycerophospholipids Metabolism	327943	14402.9	9290.22
	199	PE(14:1(9Z)/14:1(9Z))	631.422	7.68042	C33H62NO8P	Glycerophospholipids Metabolism	127324	0	0
	200	PE(24:1(15Z)/24:1(15Z))	911.735	20.7574	C53H102NO8P	Glycerophospholipids Metabolism	466471	0	0
	201	PE(26:0)	607.422	8.11946	C31H62NO8P	Glycerophospholipids Metabolism	98137.8	0	66126.3
	202	PE(26:1)	605.407	7.25143	C31H60NO8P	Glycerophospholipids Metabolism	2.21728e+06	0	4980.98
	203	PE(30:0)	663.486	10.8607	C35H70NO8P	Glycerophospholipids Metabolism	51153.8	482695	36540.7
	204	PE(34:2)	715.516	11.312	C39H74NO8P	Glycerophospholipids Metabolism	230956	12278	126383
	205	PE(36:2)	743.547	12.0801	C41H78NO8P	Glycerophospholipids Metabolism	5.67486e+06	9780.6	409771
	206	PE(38:0)	775.607	14.9872	C43H86NO8P	Glycerophospholipids Metabolism	544771	6862.81	116386
	207	PE(38:1)	773.595	14.7326	C43H84NO8P	Glycerophospholipids Metabolism	145453	9142.16	85061.4
	208	PE(38:2)	771.579	13.7823	C43H82NO8P	Glycerophospholipids Metabolism	347429	0	378252
	209	PE(38:3)	769.563	13.4267	C43H80NO8P	Glycerophospholipids Metabolism	4.65854e+06	0	381580
	210	PE(38:5)	765.531	12.4744	C43H76NO8P	Glycerophospholipids Metabolism	7.10777e+06	0	314336
	211	PE(40:1)	801.624	15.4473	C45H88NO8P	Glycerophospholipids Metabolism	1.30542e+06	30016.2	131685
	212	PE(40:2)	799.61	14.4634	C45H86NO8P	Glycerophospholipids Metabolism	6077145	294130	503500
	213	PE(40:5)	815.543	12.7671	C45H80NO8P	Glycerophospholipids Metabolism	483243	0	0
	214	PE(40:6)	791.546	12.1827	C45H78NO8P	Glycerophospholipids Metabolism	7.63677e+06	0	96315.1
	215	PE(42:2)	827.641	16.0058	C47H90NO8P	Glycerophospholipids Metabolism	182956	0	49464.8
	216	PE(42:3)	825.625	15.3105	C47H88NO8P	Glycerophospholipids Metabolism	1.2307e+06	0	36295.4
	217	PE(42:6)	819.578	13.3358	C47H82NO8P	Glycerophospholipids Metabolism	5.35037e+06	0	208942
	218	PE(42:7)	817.562	12.3219	C47H80NO8P	Glycerophospholipids Metabolism	2.62735e+06	0	1789.33
	219	PE(44:1)	857.689	20.3438	C49H96NO8P	Glycerophospholipids Metabolism	429026	54238.1	0
	220	PE(44:2)	855.672	19.7142	C49H94NO8P	Glycerophospholipids Metabolism	136796	9848.83	0
	221	PE(44:4)	851.641	16.6611	C49H90NO8P	Glycerophospholipids Metabolism	118050	0	32582.5
	222	PE(46:1)	885.72	21.2865	C51H100NO8P	Glycerophospholipids Metabolism	140427	36650.8	0
	223	PE(46:3)	881.689	19.8196	C51H96NO8P	Glycerophospholipids Metabolism	400453	35786.8	0
	224	PE(46:4)	879.673	18.7253	C51H94NO8P	Glycerophospholipids Metabolism	268831	24556.7	0
	225	PE(48:1)	913.752	21.3714	C53H104NO8P	Glycerophospholipids Metabolism	1.15419e+06	0	0
	226	PE(O-16:0/13:0)	635.49	11.3069	C34H70NO7P	Glycerophospholipids Metabolism	1.31165e+06	569404	15166.9
	227	PE(O-20:0/0:0)	495.37	7.71998	C25H54NO6P	Glycerophospholipids Metabolism	108008	0	0
	228	PE(O-28:0)	621.475	10.6183	C33H68NO7P	Glycerophospholipids Metabolism	325129	89999	0
	229	PE(O-30:0)	649.506	11.8036	C35H72NO7P	Glycerophospholipids Metabolism	4.76185e+06	3.62438e+06	2022.89
	230	PE(O-38:5)	751.553	13.7839	C43H78NO7P	Glycerophospholipids Metabolism	18687433	10198.7	26486.4
	231	PE(P-16:0/13:0)	633.474	10.3833	C34H68NO7P	Glycerophospholipids Metabolism	88993.6	13748.6	1299.87
	232	PE(P-20:0)	493.355	7.86353	C25H52NO6P	Glycerophospholipids Metabolism	375557	0	0
	233	PE(P-20:0/22:4(7Z,10Z,13Z,16Z))	807.615	15.2064	C47H86NO7P	Glycerophospholipids Metabolism	291650	17662.9	0
	234	PE(P-36:0)	731.583	14.3488	C41H82NO7P	Glycerophospholipids Metabolism	2.48171e+07	64528.6	72015
	235	PE(P-36:4)	723.522	12.5134	C41H74NO7P	Glycerophospholipids Metabolism	195178	0	0
	236	PE(P-36:5)	721.505	11.9318	C41H72NO7P	Glycerophospholipids Metabolism	87035.6	0	0
	237	PE(P-38:0)	759.614	15.9206	C43H86NO7P	Glycerophospholipids Metabolism	797426	15832.9	12014.5
	238	PE(P-38:1)	757.6	15.2858	C43H84NO7P	Glycerophospholipids Metabolism	366424	709.187	0
	239	PE(P-38:3)	753.568	14.0108	C43H80NO7P	Glycerophospholipids Metabolism	5.13878e+06	3625.52	23918.2
	240	PE(P-38:5)	749.537	13.0694	C43H76NO7P	Glycerophospholipids Metabolism	7.30259e+06	4821.49	28522.7
	241	PE(P-38:6)	747.519	12.3656	C43H74NO7P	Glycerophospholipids Metabolism	308137	0	0
	242	PE(P-40:0)	787.647	16.9713	C45H90NO7P	Glycerophospholipids Metabolism	742798	8187.15	0
	243	PE(P-40:1)	785.629	16.5502	C45H88NO7P	Glycerophospholipids Metabolism	301592	18377.4	0
	244	PE(P-40:2)	783.615	15.2153	C45H86NO7P	Glycerophospholipids Metabolism	182796	826.232	0
	245	PG(36:1)	776.558	11.9876	C42H81O10P	Glycerophospholipids Metabolism	699995	0	0
	246	PI(35:2)	848.543	10.3984	C44H81O13P	Glycerophospholipids Metabolism	83141	0	49397.1
	247	PI(36:1)	864.575	11.3669	C45H85O13P	Glycerophospholipids Metabolism	165642	0	283481
	248	PI(36:2)	862.56	10.8306	C45H83O13P	Glycerophospholipids Metabolism	309408	0	592763
	249	PI(36:3)	860.541	10.2225	C45H81O13P	Glycerophospholipids Metabolism	227435	0	52988.1
	250	PI(36:5)	856.513	9.65511	C45H77O13P	Glycerophospholipids Metabolism	726658	0	6323.38
	251	PI(37:5)	870.527	10.136	C46H79O13P	Glycerophospholipids Metabolism	1.73094e+06	0	15448.7
	252	PI(37:6)	868.512	9.51082	C46H77O13P	Glycerophospholipids Metabolism	119218	0	0
	253	PI(38:4)	886.559	11.1022	C47H83O13P	Glycerophospholipids Metabolism	15449541	6498.46	2.58361e+06
	254	PI(38:5)	901.569	10.5603	C47H81O13P	Glycerophospholipids Metabolism	7.24639e+06	3467.8	132268
	255	PI(38:7)	880.512	9.44623	C47H77O13P	Glycerophospholipids Metabolism	168877	0	0
	256	PI(39:4)	900.574	11.5904	C48H85O13P	Glycerophospholipids Metabolism	1.2274e+06	0	41139.2
	257	PI(39:5)	898.558	11.006	C48H83O13P	Glycerophospholipids Metabolism	1.76711e+06	0	9962.42
	258	PI(39:6)	896.543	10.4385	C48H81O13P	Glycerophospholipids Metabolism	327904	0	19731.2
	259	PI(40:5)	912.574	11.2659	C49H85O13P	Glycerophospholipids Metabolism	150529	0	32678.3
	260	PI(40:6)	910.558	10.773	C49H83O13P	Glycerophospholipids Metabolism	173172	0	77426.2
	261	PI(40:7)	908.543	10.2829	C49H81O13P	Glycerophospholipids Metabolism	207466	0	12548.3
	262	PI(40:8)	906.528	9.883	C49H79O13P	Glycerophospholipids Metabolism	219857	0	6696.8
	263	PI(O-35:1)	836.578	11.9109	C44H85O12P	Glycerophospholipids Metabolism	552844	28398.4	0
	264	PI(O-36:1)	850.594	12.3806	C45H87O12P	Glycerophospholipids Metabolism	622330	30030.9	0
	265	PI(O-37:1)	864.609	13.0376	C46H89O12P	Glycerophospholipids Metabolism	86283.2	3301.59	0
	266	PI(O-40:5)	898.593	11.9718	C49H87O12P	Glycerophospholipids Metabolism	95210.8	8219.45	27094.6
	267	PI(P-37:2)	860.577	11.79	C46H85O12P	Glycerophospholipids Metabolism	94153.1	0	0
	268	PS(15:0)	637.397	6.61584	C31H60NO10P	Glycerophospholipids Metabolism	659642	0	1127.82
	269	PS(19:1(9Z)/22:6(4Z,7Z,10Z,13Z,16Z,19Z))	847.536	11.2564	C47H78NO10P	Glycerophospholipids Metabolism	291783	0	19370.5
	270	PS(20:0/0:0)	553.339	4.40076	C26H52NO9P	Glycerophospholipids Metabolism	414792	0	1698.76
	271	PS(21:0/0:0)	567.355	4.93293	C27H54NO9P	Glycerophospholipids Metabolism	4.16494e+06	4198.49	80337.4
	272	PS(22:0/0:0)	581.37	5.64092	C28H56NO9P	Glycerophospholipids Metabolism	144437	0	477.429
	273	PS(26:1)	649.397	6.41839	C32H60NO10P	Glycerophospholipids Metabolism	165534	3150.3	0
	274	PS(28:2)	675.413	6.97056	C34H62NO10P	Glycerophospholipids Metabolism	253811	0	0
	275	PS(34:1)	761.523	10.8527	C40H76NO10P	Glycerophospholipids Metabolism	176343	0	35143.1
	276	PS(35:2)	773.523	10.7871	C41H76NO10P	Glycerophospholipids Metabolism	476370	0	80772.7
	277	PS(36:3)	785.523	10.8471	C42H76NO10P	Glycerophospholipids Metabolism	743418	0	83780.6
	278	PS(36:4)	783.507	10.4843	C42H74NO10P	Glycerophospholipids Metabolism	141937	0	0
	279	PS(36:5)	781.491	10.0624	C42H72NO10P	Glycerophospholipids Metabolism	115385	0	0
	280	PS(37:0)	805.585	13.4942	C43H84NO10P	Glycerophospholipids Metabolism	1.21761e+06	9768.71	697522
	281	PS(37:1)	803.569	12.6752	C43H82NO10P	Glycerophospholipids Metabolism	1.68878e+06	15685.3	458036
	282	PS(37:2)	801.553	11.9734	C43H80NO10P	Glycerophospholipids Metabolism	682127	1481.14	182794
	283	PS(37:3)	799.538	11.1463	C43H78NO10P	Glycerophospholipids Metabolism	2.06986e+06	6557.35	106484
	284	PS(37:4)	797.522	10.8689	C43H76NO10P	Glycerophospholipids Metabolism	1.44525e+06	1418.94	33253.1
	285	PS(37:5)	795.507	10.4764	C43H74NO10P	Glycerophospholipids Metabolism	721738	0	15105.8
	286	PS(38:0)	819.6	14.0777	C44H86NO10P	Glycerophospholipids Metabolism	904522	9974.58	175921
	287	PS(38:1)	817.585	13.2681	C44H84NO10P	Glycerophospholipids Metabolism	1.60475e+06	715.036	248674
	288	PS(38:2)	815.569	12.415	C44H82NO10P	Glycerophospholipids Metabolism	1.67932e+06	9821.14	272547
	289	PS(38:3)	813.554	11.7124	C44H80NO10P	Glycerophospholipids Metabolism	1.38696e+07	30123.3	228000
	290	PS(38:4)	811.538	11.4552	C44H78NO10P	Glycerophospholipids Metabolism	1.28732e+07	25830.4	157126
	291	PS(38:5)	809.522	11.0084	C44H76NO10P	Glycerophospholipids Metabolism	7.67791e+06	8406.45	33478.8
	292	PS(38:6)	807.506	10.4118	C44H74NO10P	Glycerophospholipids Metabolism	195073	0	5892.36
	293	PS(39:0)	833.616	14.9851	C45H88NO10P	Glycerophospholipids Metabolism	1.39818e+06	10582.8	765400
	294	PS(39:2)	829.584	13.0222	C45H84NO10P	Glycerophospholipids Metabolism	2.59251e+06	0	462882
	295	PS(39:3)	827.569	12.5924	C45H82NO10P	Glycerophospholipids Metabolism	2.01671e+06	9657.65	167976
	296	PS(39:4)	825.554	12.1111	C45H80NO10P	Glycerophospholipids Metabolism	3.02208e+06	8711.68	67732.7
	297	PS(39:5)	823.538	11.4164	C45H78NO10P	Glycerophospholipids Metabolism	1.12688e+06	0	42226.6
	298	PS(40:1)	845.616	14.5418	C46H88NO10P	Glycerophospholipids Metabolism	367594	55151.4	93350.6
	299	PS(40:2)	843.599	13.7297	C46H86NO10P	Glycerophospholipids Metabolism	721588	5736.98	48964.1
	300	PS(40:3)	841.584	13.3638	C46H84NO10P	Glycerophospholipids Metabolism	1.30178e+06	6640.22	84953.6
	301	PS(40:4)	839.569	12.6608	C46H82NO10P	Glycerophospholipids Metabolism	2.50193e+06	6199.18	145167
	302	PS(40:5)	837.552	11.8247	C46H80NO10P	Glycerophospholipids Metabolism	1.27838e+06	0	69276.4
	303	PS(40:6)	835.536	11.4694	C46H78NO10P	Glycerophospholipids Metabolism	220494	0	239057
	304	PS(41:1)	859.632	15.2929	C47H90NO10P	Glycerophospholipids Metabolism	395764	7706.2	185903
	305	PS(41:2)	857.616	14.6561	C47H88NO10P	Glycerophospholipids Metabolism	1.35921e+06	4713.7	159056
	306	PS(41:3)	855.6	14.1224	C47H86NO10P	Glycerophospholipids Metabolism	2.19006e+06	10099.4	273974
	307	PS(41:4)	853.584	13.2515	C47H84NO10P	Glycerophospholipids Metabolism	6.46048e+06	15637.7	190683
	308	PS(41:5)	851.569	12.4911	C47H82NO10P	Glycerophospholipids Metabolism	9898876	13471.5	126287
	309	PS(41:6)	849.553	11.8999	C47H80NO10P	Glycerophospholipids Metabolism	2.15166e+06	0	39552.5
	310	PS(42:2)	871.631	15.2371	C48H90NO10P	Glycerophospholipids Metabolism	144658	0	6531.43
	311	PS(42:3)	869.615	14.5349	C48H88NO10P	Glycerophospholipids Metabolism	227977	0	19358
	312	PS(42:4)	867.6	13.7645	C48H86NO10P	Glycerophospholipids Metabolism	344741	0	42066.6
	313	PS(42:5)	865.584	13.0373	C48H84NO10P	Glycerophospholipids Metabolism	473381	0	45981.7
	314	PS(42:6)	863.569	12.3315	C48H82NO10P	Glycerophospholipids Metabolism	398847	0	78496.4
	315	PS(43:4)	881.615	14.0996	C49H88NO10P	Glycerophospholipids Metabolism	359288	0	74188.3
	316	PS(43:6)	877.584	12.8809	C49H84NO10P	Glycerophospholipids Metabolism	4.33538e+06	707.215	107925
	317	PS(O-20:0/18:0)	805.621	15.4094	C44H88NO9P	Glycerophospholipids Metabolism	86582.1	0	0
	318	PS(O-34:0)	749.559	12.4635	C40H80NO9P	Glycerophospholipids Metabolism	0	0	1882.51
	319	PS(O-36:1)	775.575	12.9822	C42H82NO9P	Glycerophospholipids Metabolism	102152	0	3451.89
	320	PS(O-37:1)	789.589	13.5119	C43H84NO9P	Glycerophospholipids Metabolism	194109	0	72689.1
	321	PS(O-39:0)	819.637	16.4245	C45H90NO9P	Glycerophospholipids Metabolism	1.74465e+06	36631.4	13582.2
	322	Cer(d-h 35:0)	569.54	18.5892	C35H71NO4	Sphingolipids Metabolism	211431	15290.1	14709.9
	323	Fucalpha1-2Galalpha1-3Galbeta1-4Glcbeta-Cer(d34:1)	1153.74	10.8347	C58H107NO21	Sphingolipids Metabolism	376676	1336.59	0
	324	GlcCer(d18:2/20:0)	753.613	13.153	C44H83NO8	Sphingolipids Metabolism	137336	91767.1	100667
	325	GlcCer(d18:2/21:0)	767.628	13.8563	C45H85NO8	Sphingolipids Metabolism	293121	195992	209320
	326	KDNalpha2-3Galbeta1-4Glcbeta-Cer(d36:1)	1139.72	10.4438	C57H105NO21	Sphingolipids Metabolism	654888	1605.08	0
	327	KDNalpha2-3Galbeta1-4Glcbeta-Cer(d38:1)	1167.75	11.0976	C59H109NO21	Sphingolipids Metabolism	101204	15642.5	0
	328	LacCer(d36:1)	889.65	12.1406	C48H91NO13	Sphingolipids Metabolism	4803.47	0	171396
	329	LacCer(d38:0)	919.696	18.9822	C50H97NO13	Sphingolipids Metabolism	139285	0	0
	330	LacCer(d40:0)	947.728	20.2256	C52H101NO13	Sphingolipids Metabolism	182175	0	0
	331	LysoSM(d18:1)	465.346	7.64944	C23H50N2O5P	Sphingolipids Metabolism	66128.3	568.119	0
	332	SM(d17:1/24:1(15Z))	844.667	14.557	C46H91N2O6P	Sphingolipids Metabolism	29023.2	0	0
	333	SM(d18:0/24:1(15Z))	814.694	15.9725	C47H95N2O6P	Sphingolipids Metabolism	1008161	10049.7	28700.9
	334	SM(d18:1/24:1(15Z))	812.677	15.2479	C47H93N2O6P	Sphingolipids Metabolism	78211.3	0	0
	335	SM(d32:1)	674.537	9.84154	C37H75N2O6P	Sphingolipids Metabolism	9681.09	0	1.09995e+06
	336	SM(d34:1)	702.569	10.7659	C39H79N2O6P	Sphingolipids Metabolism	67814.7	0	2.06628e+06
	337	SM(d35:1)	716.584	11.3424	C40H81N2O6P	Sphingolipids Metabolism	704868	0	385952
	338	SM(d38:1)	758.631	13.2008	C43H87N2O6P	Sphingolipids Metabolism	3.00519e+06	0	3.0032e+06
	339	SM(d39:1)	772.647	13.8431	C44H89N2O6P	Sphingolipids Metabolism	1.31656e+07	9550.1	309165
	340	SM(d40:1)	786.661	14.518	C45H91N2O6P	Sphingolipids Metabolism	6.4761e+06	5302.02	115931
	341	SM(d41:1)	846.685	15.2462	C46H93N2O6P	Sphingolipids Metabolism	1.06277e+06	5881.84	4527.03
	342	SM(d43:1)	828.71	16.7377	C48H97N2O6P	Sphingolipids Metabolism	565188	3922.82	0
	343	SM(d44:1)	842.726	17.4617	C49H99N2O6P	Sphingolipids Metabolism	103619	1678.68	0
	344	N-(2-hydroxy-eicosanoyl)-pentadecasphing-4-enine-1-phosphoethanolamine	690.533	10.504	C37H75N2O7P	Sphingolipids Metabolism	50975	6996.96	75653.1
	345	N-(2-hydroxyhexacosanoyl)-eicosasphinganine	723.711	21.6738	C46H93NO4	Sphingolipids Metabolism	27002.5	35242.3	359568
	346	N-(2-hydroxy-octadecanoyl)-tetradecasphing-4-enine-1-phosphoethanolamine	648.485	8.71353	C34H69N2O7P	Sphingolipids Metabolism	72689.6	18862.3	31972.6
	347	N-(2-hydroxy-tetracosanoyl)-hexadecasphing-4-enine-1-phosphoethanolamine	760.61	13.4977	C42H85N2O7P	Sphingolipids Metabolism	117114	0	0
	348	N-(2-hydroxy-tetracosanoyl)-tetradecasphing-4-enine-1-phosphoethanolamine	732.58	12.2622	C40H81N2O7P	Sphingolipids Metabolism	112168	0	0
	349	N-(docosanoyl)-sphinganine-1-phospho-(1'-myo-inositol)	911.648	11.8098	C46H92NO11P	Sphingolipids Metabolism	105612	10086.3	0
	350	N-(hexadecanoyl)-tetradecasphing-4-enine-1-phosphoethanolamine	604.457	7.55224	C32H65N2O6P	Sphingolipids Metabolism	79951.6	8282.61	5000.45
