# Supplementary material for: Metabolomes and Lipidomes of the Infective Stages of the Gastrointestinal nematodes, Nippostrongylus brasiliensis and Trichuris muris
Source: Metabolites. 2020 Nov 6;10(11):446. doi: 10.3390/metabo10110446 (PMC7694664; doi:10.3390/metabo10110446)
Supplement: Supplementary file 1 [file metabolites-10-00446-s001.zip › Supplementary Tables/Table S3.xlsx]

## Sheet: Table S3
Table S3: Fold change analysis of putative lipids between the infective stage of N. brasiliensis somatic extract (NB_SE) and T. muris embryonated egg extract (TM_SE)
S.N	Putative lipids	Fold Change (FC)	log2(FC)	p.ajusted	#NAME?
1	PA320	0.0068805	-7.1833	1.5098e-07	6.8211
2	PA280 1_2-ditetradecanoyl-sn-glycero-3-phosphate	0.007545	-7.0503	1.5098e-07	6.8211
3	PA300	0.0078863	-6.9864	1.5098e-07	6.8211
4	PA310	0.0061259	-7.3509	2.5459e-07	6.5942
5	PA341	0.0043676	-7.8389	4.8716e-07	6.3123
6	PA380	0.0044356	-7.8167	4.8716e-07	6.3123
7	PA270	0.004457	-7.8097	4.8716e-07	6.3123
8	PA260	0.0046419	-7.7511	4.8716e-07	6.3123
9	PA250	0.0047174	-7.7278	4.8716e-07	6.3123
10	PA340	0.0050509	-7.6292	4.8716e-07	6.3123
11	PI375	17.186	4.1032	4.8716e-07	6.3123
12	PS384	14.381	3.8461	4.8716e-07	6.3123
13	PA382	0.0039728	-7.9756	5.8151e-07	6.2354
14	PA360	0.0040643	-7.9428	5.8151e-07	6.2354
15	PA120/120 1_2-didodecanoyl-sn-glycero-3-phosphate	0.0041078	-7.9274	5.8151e-07	6.2354
16	PC386	21.874	4.4511	5.8151e-07	6.2354
17	PS415	13.151	3.7171	8.0242e-07	6.0956
18	PA362	0.0035236	-8.1487	8.3709e-07	6.0772
19	PC408	27.699	4.7918	8.5493e-07	6.0681
20	TG100/100/100iso	0.00012565	-12.958	9.8409e-07	6.007
21	PA381	0.0045114	-7.7922	9.8409e-07	6.007
22	TG424	0.0051673	-7.5964	9.8409e-07	6.007
23	N-2-hydroxyhexacosanoyl-eicosasphinganine	0.013508	-6.21	9.8409e-07	6.007
24	PS385	35.187	5.137	9.8409e-07	6.007
25	PC407	14.409	3.8489	9.8409e-07	6.007
26	PS383	10.712	3.4211	9.8409e-07	6.007
27	SMd341	0.006157	-7.3436	1.176e-06	5.9296
28	SMd401	9.7266	3.2819	1.2378e-06	5.9073
29	MG180/00/00	0.011533	-6.4381	2.31e-06	5.6364
30	PC387	38.906	5.2819	2.31e-06	5.6364
31	PEO-160/130	14.029	3.8104	3.2298e-06	5.4908
32	PA371	0.0074021	-7.0779	3.2519e-06	5.4879
33	PS436	7.0546	2.8186	3.5615e-06	5.4484
34	PE406	14.171	3.8249	3.5878e-06	5.4452
35	TG381	0.0011831	-9.7232	4.452e-06	5.3514
36	TG380	0.0017881	-9.1273	4.452e-06	5.3514
37	PSO-390	20.215	4.3374	4.452e-06	5.3514
38	PS414	5.9599	2.5753	4.452e-06	5.3514
39	SMd180/24115Z	5.4995	2.4593	4.452e-06	5.3514
40	TG434	0.018589	-5.7494	4.947e-06	5.3057
41	TG445	0.014992	-6.0596	5.4219e-06	5.2658
42	TG486	0.027292	-5.1954	5.4594e-06	5.2629
43	PS150	76.779	6.2626	5.576e-06	5.2537
44	TG400	0.0026329	-8.5691	5.6116e-06	5.2509
45	PEP-360	44.691	5.4819	6.0614e-06	5.2174
46	LysoPC202	13.158	3.7179	6.2463e-06	5.2044
47	SMd321	0.0017189	-9.1843	6.3512e-06	5.1971
48	PA401	0.0038952	-8.0041	6.3512e-06	5.1971
49	Hydroxyphthioceranic acid C33	11.875	3.5698	6.3512e-06	5.1971
50	PI385	9.7287	3.2823	6.3512e-06	5.1971
51	PS416	9.4135	3.2347	6.3512e-06	5.1971
52	TG568	0.43383	-1.2048	6.3512e-06	5.1971
53	TG402	0.0031737	-8.2996	7.741e-06	5.1112
54	PA361	0.0015202	-9.3615	8.9201e-06	5.0496
55	PE382	0.16502	-2.5993	8.9652e-06	5.0474
56	PS210/00	8.6205	3.1078	9.0513e-06	5.0433
57	PI408	5.4031	2.4338	1.0303e-05	4.987
58	PS394	7.8486	2.9724	1.3003e-05	4.886
59	PC182	6.736	2.7519	1.3007e-05	4.8858
60	PC183	10	3.322	1.6903e-05	4.772
61	FA 270 heptacosanoic acid	16.664	4.0587	1.7032e-05	4.7687
62	TG421	0.0093058	-6.7477	2.1996e-05	4.6577
63	TG444	0.0082314	-6.9246	2.2199e-05	4.6537
64	TG464	0.041234	-4.6	2.2605e-05	4.6458
65	PS375	8.33	3.0583	2.3121e-05	4.636
66	PI394	5.3046	2.4073	2.8601e-05	4.5436
67	TG466	0.008552	-6.8695	2.9975e-05	4.5232
68	LysoPC203	33.833	5.0804	3.0909e-05	4.5099
69	LysoPC204	29.167	4.8662	3.1759e-05	4.4981
70	PI395	27.786	4.7963	3.1759e-05	4.4981
71	LysoPE221	11.876	3.57	3.1759e-05	4.4981
72	PS374	7.9717	2.9949	3.1759e-05	4.4981
73	SMd391	7.8697	2.9763	3.1759e-05	4.4981
74	FA 230 tricosanoic acid	3.1942	1.6754	3.1759e-05	4.4981
75	PS220/00	24.792	4.6318	3.4368e-05	4.4638
76	PI365	18.964	4.2452	3.9357e-05	4.405
77	TG485	0.052461	-4.2526	4.1316e-05	4.3839
78	TG411	0.013009	-6.2644	4.2891e-05	4.3676
79	PC366	6.9952	2.8064	5.1149e-05	4.2912
80	PEO-300	99.48	6.6363	6.1403e-05	4.2118
81	PA391	0.014384	-6.1194	6.1403e-05	4.2118
82	TG412	0.016014	-5.9645	6.1403e-05	4.2118
83	PC425	6.3786	2.6732	6.3804e-05	4.1952
84	PE423	6.199	2.632	6.5854e-05	4.1814
85	LacCerd361	0.0071567	-7.1265	7.025e-05	4.1534
86	TG454	0.057581	-4.1183	7.025e-05	4.1534
87	LysoPC120	4.4411	2.1509	7.6744e-05	4.115
88	PC4010	80.226	6.326	7.9789e-05	4.0981
89	PCP-382	5.3391	2.4166	7.9789e-05	4.0981
90	Hydroxyphthioceranic acid C31	72.367	6.1773	8.3715e-05	4.0772
91	PE427	66.035	6.0452	8.3715e-05	4.0772
92	PG hydrox 1-3-hydroxyphytanyl-2-phytanyl-sn-glycero-3-phospho-1'-sn-glycerol	0.093482	-3.4192	0.00010321	3.9863
93	TG420	0.02434	-5.3606	0.00010326	3.9861
94	TG443	0.019103	-5.7101	0.00010738	3.9691
95	TG536	2.0282	1.0202	0.00011079	3.9555
96	PCP-342	53.739	5.7479	0.00011125	3.9537
97	PEO-385	59.872	5.9038	0.00012245	3.912
98	PC445	54.879	5.7782	0.0001364	3.8652
99	FA 203	8.496	3.0868	0.00015087	3.8214
100	PS395	4.7762	2.2559	0.00015087	3.8214
101	Hydroxyphthioceranic acid C37	0.079278	-3.6569	0.00016422	3.7846
102	PC205 1-5Z_8Z_11Z_14Z_17Z-eicosapentaenoyl-sn-glycero-3-phosphocholine	51.65	5.6907	0.00017318	3.7615
103	TG433	0.021367	-5.5485	0.00017992	3.7449
104	LysoPE201	22.763	4.5086	0.00019524	3.7094
105	PEP-385	26.586	4.7326	0.00019603	3.7077
106	PC409	87.873	6.4573	0.00020319	3.6921
107	SMd411	24.556	4.618	0.00022029	3.657
108	DG406	37.501	5.2289	0.00022332	3.6511
109	Docosahexaenoicacid	0.025265	-5.3067	0.00022527	3.6473
110	PC345	8.6625	3.1148	0.00023214	3.6343
111	TG463	0.17952	-2.4777	0.00023214	3.6343
112	PS403	2.7105	1.4386	0.00024205	3.6161
113	FA 260 hexacosanoic acid	4.5262	2.1783	0.00026	3.585
114	PE385	4.1732	2.0612	0.00026315	3.5798
115	PS200/00	28.447	4.8302	0.00026349	3.5792
116	DG4010	13.19	3.7213	0.00027583	3.5594
117	TG441	0.048224	-4.3741	0.00032019	3.4946
118	PI361	0.10887	-3.1993	0.00032152	3.4928
119	PE261	31.678	4.9854	0.00034837	3.458
120	TG505	0.20899	-2.2585	0.00034837	3.458
121	TG474	0.19733	-2.3413	0.00038971	3.4093
122	TG484	0.18741	-2.4157	0.00044643	3.3502
123	PCP-340	27.085	4.7594	0.00044695	3.3497
124	TG527	0.18383	-2.4436	0.00049177	3.3082
125	PC223	52.908	5.7254	0.00052092	3.2832
126	PC465	89.112	6.4775	0.00052205	3.2823
127	PC343	3.7711	1.915	0.00057302	3.2418
128	TG462	0.058892	-4.0858	0.00058965	3.2294
129	PEP-160/130	5.8678	2.5528	0.00069526	3.1579
130	TG483	0.42222	-1.2439	0.00073648	3.1328
131	LysoPE220	2.9967	1.5834	0.00075633	3.1213
132	PS422	3.895	1.9616	0.00076123	3.1185
133	PS405	3.387	1.76	0.00079058	3.1021
134	TG495	0.26519	-1.9149	0.00099508	3.0021
135	PS404	3.1995	1.6779	0.00099508	3.0021
136	PE426	4.8456	2.2767	0.0010189	2.9918
137	TG526	0.36102	-1.4699	0.0011256	2.9486
138	FA 200	0.25582	-1.9668	0.0011412	2.9427
139	PEP-383	18.778	4.231	0.0012166	2.9148
140	TG532	9.55	3.2555	0.0012166	2.9148
141	PS402	2.5692	1.3613	0.0012466	2.9043
142	PG361	10.048	3.3288	0.0012682	2.8968
143	TG555	2.4688	1.3038	0.0013928	2.8561
144	PC364	3.6051	1.85	0.0016117	2.7927
145	PC406	4.3549	2.1226	0.0017415	2.7591
146	DG397	10.49	3.3909	0.001805	2.7435
147	PI396	3.0392	1.6037	0.0018057	2.7434
148	PI407	2.9968	1.5834	0.0020266	2.6932
149	PC301	0.11059	-3.1767	0.0021466	2.6683
150	PS386	4.9364	2.3035	0.0023236	2.6338
151	Mycolipanolic acid C28	0.45061	-1.15	0.0023236	2.6338
152	TG535	2.2029	1.1394	0.0023775	2.6239
153	TG556	2.0228	1.0164	0.0024416	2.6123
154	TG552	7.9918	2.9985	0.0026389	2.5786
155	PC4210	2.7661	1.4678	0.0029795	2.5259
156	TG453	0.26041	-1.9412	0.0032395	2.4895
157	PAP-386	7.2864	2.8652	0.003492	2.4569
158	PCO-382	2.3585	1.2379	0.0036536	2.4373
159	PCP-300	7.8713	2.9766	0.003735	2.4277
160	PS373	3.6154	1.8541	0.0039556	2.4028
161	PE383	2.2556	1.1735	0.0040954	2.3877
162	DG375	5.516	2.4636	0.0043132	2.3652
163	DG386	7.2157	2.8511	0.00433	2.3635
164	PEP-380	8.671	3.1162	0.0043561	2.3609
165	TG576	2.9845	1.5775	0.0046697	2.3307
166	PAP-365	5.4777	2.4536	0.0054382	2.2645
167	TG440	0.20548	-2.2829	0.0057459	2.2406
168	PI362	0.10449	-3.2585	0.0058794	2.2307
169	PAP-342	4.6925	2.2304	0.0058794	2.2307
170	PE120	11.125	3.4757	0.0061245	2.2129
171	PS370	0.32919	-1.603	0.0064957	2.1874
172	DG385	3.4917	1.8039	0.0067459	2.171
173	PS1919Z/2264Z_7Z_10Z_13Z_16Z_19Z	2.6709	1.4173	0.0067687	2.1695
174	PCP-341	2.679	1.4217	0.0073119	2.136
175	FA methyl161	3.0189	1.594	0.0083382	2.0789
176	SMd381	0.19332	-2.3709	0.0083883	2.0763
177	PCP-320	4.9572	2.3095	0.009775	2.0099
178	TG534	2.011	1.0079	0.0099082	2.004
179	PS393	2.2258	1.1543	0.010127	1.9945
180	DG374	3.8695	1.9521	0.010283	1.9879
181	PC344	2.5444	1.3473	0.010979	1.9594
182	FA 204	3.4865	1.8018	0.01225	1.9119
183	FA hydroxy111 undecenoic acid	2.3667	1.2429	0.01262	1.899
184	PS406	0.1796	-2.4771	0.012938	1.8881
185	PE362	2.6885	1.4268	0.013098	1.8828
186	TG548	0.46966	-1.0903	0.013508	1.8694
187	DG395	3.2726	1.7104	0.013516	1.8692
188	TG558	2.0456	1.0325	0.014201	1.8477
189	PS390	0.34472	-1.5365	0.015104	1.8209
190	TG522	3.2477	1.6994	0.019441	1.7113
191	PSO-361	2.4887	1.3154	0.019838	1.7025
192	PS411	0.39389	-1.3441	0.028502	1.5451
193	PS423	2.0065	1.0047	0.029933	1.5239
194	DG354	2.2971	1.1998	0.030272	1.519
195	LysoPC160	0.42721	-1.227	0.032553	1.4874
196	TG542	3.7234	1.8966	0.036067	1.4429
197	TG502	2.5308	1.3396	0.04712	1.3268
198	PE342	0.35551	-1.492	0.047729	1.3212
199	TG430	0.35444	-1.4964	0.051646	1.287
200	PEP-200	2.609	1.3835	0.05832	1.2342
201	FA 202	2.0276	1.0198	0.059169	1.2279
202	PC403	0.40312	-1.3107	0.073581	1.1332
203	PEO-200/00	2.1394	1.0972	0.074013	1.1307
204	SMd351	0.34748	-1.525	0.097729	1.01
